# Supplementary material for: Moving Beyond Oxford Nanopore Standard Procedures: New Insights from Water and Multiple Fish Microbiomes
Source: Int J Mol Sci. 2024 Nov 23;25(23):12603. doi: 10.3390/ijms252312603 (PMC11641276; doi:10.3390/ijms252312603)
Supplement: Supplementary file 1 [file ijms-25-12603-s001.zip]

Archive with 2 entries (2 files):
- ijms-3315508-supplementary figures.pdf
- Table S1. Reads and Qualities.xlsx
