# Supplementary material for: Moving Beyond Oxford Nanopore Standard Procedures: New Insights from Water and Multiple Fish Microbiomes
Source: Int J Mol Sci. 2024 Nov 23;25(23):12603. doi: 10.3390/ijms252312603 (PMC11641276; doi:10.3390/ijms252312603)
Supplement: Supplementary file 1 [file ijms-25-12603-s001.zip › Table S1. Reads and Qualities.xlsx]

## Sheet: Hoja1
Table S1. Sequencing parameters and metrics of the samples used in this study
SAMPLE	TYPE	LIBRARY	PRIMER	Basecalling Model	Reads	Q score	Species
Mock_LIG_FAST_V1-V9	Mock	LIGATION	V1-V9	FAST	114463	11.5	ZymoBIOMICS™ Microbial Community Standard II
Mock_LIG_HAC_V1-V9	Mock	LIGATION	V1-V9	HAC	118980	17.4	ZymoBIOMICS™ Microbial Community Standard II
Mock_LIG_SUP_V1-V9	Mock	LIGATION	V1-V9	SUP	120089	24.7	ZymoBIOMICS™ Microbial Community Standard II
Mock_LIG_FAST_V1-V3	Mock	LIGATION	V1-V3	FAST	30464	11	ZymoBIOMICS™ Microbial Community Standard II
Mock_LIG_HAC_V1-V3	Mock	LIGATION	V1-V3	HAC	31500	16.6	ZymoBIOMICS™ Microbial Community Standard II
Mock_LIG_SUP_V1-V3	Mock	LIGATION	V1-V3	SUP	31652	23.3	ZymoBIOMICS™ Microbial Community Standard II
Mock_LIG_FAST_V3-V4	Mock	LIGATION	V3-V4	FAST	114583	11.5	ZymoBIOMICS™ Microbial Community Standard II
Mock_LIG_HAC_V3-V4	Mock	LIGATION	V3-V4	HAC	116314	17.4	ZymoBIOMICS™ Microbial Community Standard II
Mock_LIG_SUP_V3-V4	Mock	LIGATION	V3-V4	SUP	116589	25.5	ZymoBIOMICS™ Microbial Community Standard II
Mock_RAP_FAST_V1-V9	Mock	RAPID 16S	V1-V9	FAST	154349	11.6	ZymoBIOMICS™ Microbial Community Standard II
Mock_RAP_HAC_V1-V9	Mock	RAPID 16S	V1-V9	HAC	161042	17.9	ZymoBIOMICS™ Microbial Community Standard II
Mock_RAP_SUP_V1-V9	Mock	RAPID 16S	V1-V9	SUP	165042	25.6	ZymoBIOMICS™ Microbial Community Standard II
C+_LIG_FAST_V1-V9	C+	LIGATION	V1-V9	FAST	193917	11.4	Pure Culture E. coli
C+_LIG_HAC_V1-V9	C+	LIGATION	V1-V9	HAC	198005	17.3	Pure Culture E. coli
C+_LIG_SUP_V1-V9	C+	LIGATION	V1-V9	SUP	198466	25.4	Pure Culture E. coli
C+_LIG_FAST_V1-V3	C+	LIGATION	V1-V3	FAST	87429	11.3	Pure Culture E. coli
C+_LIG_HAC_V1-V3	C+	LIGATION	V1-V3	HAC	89553	17.2	Pure Culture E. coli
C+_LIG_SUP_V1-V3	C+	LIGATION	V1-V3	SUP	90176	25.4	Pure Culture E. coli
C+_LIG_FAST_V3-V4	C+	LIGATION	V3-V4	FAST	118192	11.4	Pure Culture E. coli
C+_LIG_HAC_V3-V4	C+	LIGATION	V3-V4	HAC	119429	17.1	Pure Culture E. coli
C+_LIG_SUP_V3-V4	C+	LIGATION	V3-V4	SUP	119594	25.3	Pure Culture E. coli
C+_RAP_FAST_V1-V9	C+	RAPID 16S	V1-V9	FAST	173013	11.4	Pure Culture E. coli
C+_RAP_HAC_V1-V9	C+	RAPID 16S	V1-V9	HAC	177536	17.6	Pure Culture E. coli
C+_RAP_SUP_V1-V9	C+	RAPID 16S	V1-V9	SUP	180211	26	Pure Culture E. coli
Water_LIG_FAST_T31_V1-V9	Water	LIGATION	V1-V9	FAST	284712	11.2	Water Surrounding European Sea Bass
Water_LIG_HAC_T31_V1-V9	Water	LIGATION	V1-V9	HAC	302334	16.7	Water Surrounding European Sea Bass
Water_LIG_SUP_T31_V1-V9	Water	LIGATION	V1-V9	SUP	306970	22.6	Water Surrounding European Sea Bass
Water_LIG_FAST_T32_V1-V9	Water	LIGATION	V1-V9	FAST	328118	11.2	Water Surrounding European Sea Bass
Water_LIG_HAC_T32_V1-V9	Water	LIGATION	V1-V9	HAC	347420	16.7	Water Surrounding European Sea Bass
Water_LIG_SUP_T32_V1-V9	Water	LIGATION	V1-V9	SUP	354280	22.6	Water Surrounding European Sea Bass
Water_LIG_FAST_T33_V1-V9	Water	LIGATION	V1-V9	FAST	400169	11.2	Water Surrounding European Sea Bass
Water_LIG_HAC_T33_V1-V9	Water	LIGATION	V1-V9	HAC	418437	16.9	Water Surrounding European Sea Bass
Water_LIG_SUP_T33_V1-V9	Water	LIGATION	V1-V9	SUP	424829	22.8	Water Surrounding European Sea Bass
Water_LIG_FAST_T34_V1-V9	Water	LIGATION	V1-V9	FAST	335046	11.1	Water Surrounding European Sea Bass
Water_LIG_HAC_T34_V1-V9	Water	LIGATION	V1-V9	HAC	350027	16.7	Water Surrounding European Sea Bass
Water_LIG_SUP_T34_V1-V9	Water	LIGATION	V1-V9	SUP	354232	22.6	Water Surrounding European Sea Bass
Water_LIG_FAST_T35_V1-V9	Water	LIGATION	V1-V9	FAST	505451	11.2	Water Surrounding European Sea Bass
Water_LIG_HAC_T35_V1-V9	Water	LIGATION	V1-V9	HAC	538151	16.8	Water Surrounding European Sea Bass
Water_LIG_SUP_T35_V1-V9	Water	LIGATION	V1-V9	SUP	552006	22.6	Water Surrounding European Sea Bass
Water_LIG_FAST_T36_V1-V9	Water	LIGATION	V1-V9	FAST	121829	11.2	Water Surrounding European Sea Bass
Water_LIG_HAC_T36_V1-V9	Water	LIGATION	V1-V9	HAC	129062	16.9	Water Surrounding European Sea Bass
Water_LIG_SUP_T36_V1-V9	Water	LIGATION	V1-V9	SUP	131695	22.8	Water Surrounding European Sea Bass
Water_LIG_FAST_T12_V1-V9	Water	LIGATION	V1-V9	FAST	361195	11.2	Water Surrounding European Sea Bass
Water_LIG_HAC_T12_V1-V9	Water	LIGATION	V1-V9	HAC	381856	16.8	Water Surrounding European Sea Bass
Water_LIG_SUP_T12_V1-V9	Water	LIGATION	V1-V9	SUP	390770	22.7	Water Surrounding European Sea Bass
Water_LIG_FAST_T13_V1-V9	Water	LIGATION	V1-V9	FAST	396766	11.2	Water Surrounding European Sea Bass
Water_LIG_HAC_T13_V1-V9	Water	LIGATION	V1-V9	HAC	416764	16.8	Water Surrounding European Sea Bass
Water_LIG_SUP_T13_V1-V9	Water	LIGATION	V1-V9	SUP	422727	22.7	Water Surrounding European Sea Bass
Water_LIG_FAST_T14_V1-V9	Water	LIGATION	V1-V9	FAST	108484	11.2	Water Surrounding European Sea Bass
Water_LIG_HAC_T14_V1-V9	Water	LIGATION	V1-V9	HAC	117528	16.9	Water Surrounding European Sea Bass
Water_LIG_SUP_T14_V1-V9	Water	LIGATION	V1-V9	SUP	120012	22.7	Water Surrounding European Sea Bass
Water_LIG_FAST_T2_V1-V9	Water	LIGATION	V1-V9	FAST	180577	11.2	Water Surrounding European Sea Bass
Water_LIG_HAC_T2_V1-V9	Water	LIGATION	V1-V9	HAC	191741	16.7	Water Surrounding European Sea Bass
Water_LIG_SUP_T2_V1-V9	Water	LIGATION	V1-V9	SUP	196301	22.5	Water Surrounding European Sea Bass
Water_LIG_FAST_T3_V1-V9	Water	LIGATION	V1-V9	FAST	283049	11.2	Water Surrounding European Sea Bass
Water_LIG_HAC_T3_V1-V9	Water	LIGATION	V1-V9	HAC	302902	16.8	Water Surrounding European Sea Bass
Water_LIG_SUP_T3_V1-V9	Water	LIGATION	V1-V9	SUP	309977	22.5	Water Surrounding European Sea Bass
Water_LIG_FAST_T4_V1-V9	Water	LIGATION	V1-V9	FAST	280875	11.3	Water Surrounding European Sea Bass
Water_LIG_HAC_T4_V1-V9	Water	LIGATION	V1-V9	HAC	302811	17	Water Surrounding European Sea Bass
Water_LIG_SUP_T4_V1-V9	Water	LIGATION	V1-V9	SUP	310697	22.8	Water Surrounding European Sea Bass
Water_RAP_FAST_T31_V1-V9	Water	RAPID 16S	V1-V9	FAST	195451	11.4	Water Surrounding European Sea Bass
Water_RAP_HAC_T31_V1-V9	Water	RAPID 16S	V1-V9	HAC	204668	17.5	Water Surrounding European Sea Bass
Water_RAP_SUP_T31_V1-V9	Water	RAPID 16S	V1-V9	SUP	208553	23.9	Water Surrounding European Sea Bass
Water_RAP_FAST_T32_V1-V9	Water	RAPID 16S	V1-V9	FAST	176911	11.5	Water Surrounding European Sea Bass
Water_RAP_HAC_T32_V1-V9	Water	RAPID 16S	V1-V9	HAC	188080	17.7	Water Surrounding European Sea Bass
Water_RAP_SUP_T32_V1-V9	Water	RAPID 16S	V1-V9	SUP	191767	24.2	Water Surrounding European Sea Bass
Water_RAP_FAST_T33_V1-V9	Water	RAPID 16S	V1-V9	FAST	182797	11.4	Water Surrounding European Sea Bass
Water_RAP_HAC_T33_V1-V9	Water	RAPID 16S	V1-V9	HAC	195344	17.5	Water Surrounding European Sea Bass
Water_RAP_SUP_T33_V1-V9	Water	RAPID 16S	V1-V9	SUP	201519	24	Water Surrounding European Sea Bass
Water_RAP_FAST_T34_V1-V9	Water	RAPID 16S	V1-V9	FAST	179330	11.5	Water Surrounding European Sea Bass
Water_RAP_HAC_T34_V1-V9	Water	RAPID 16S	V1-V9	HAC	183875	17.7	Water Surrounding European Sea Bass
Water_RAP_SUP_T34_V1-V9	Water	RAPID 16S	V1-V9	SUP	186020	24.3	Water Surrounding European Sea Bass
Water_RAP_FAST_T35_V1-V9	Water	RAPID 16S	V1-V9	FAST	154117	11.4	Water Surrounding European Sea Bass
Water_RAP_HAC_T35_V1-V9	Water	RAPID 16S	V1-V9	HAC	162002	17.4	Water Surrounding European Sea Bass
Water_RAP_SUP_T35_V1-V9	Water	RAPID 16S	V1-V9	SUP	164961	23.8	Water Surrounding European Sea Bass
Water_RAP_FAST_T36_V1-V9	Water	RAPID 16S	V1-V9	FAST	177161	11.4	Water Surrounding European Sea Bass
Water_RAP_HAC_T36_V1-V9	Water	RAPID 16S	V1-V9	HAC	189050	17.5	Water Surrounding European Sea Bass
Water_RAP_SUP_T36_V1-V9	Water	RAPID 16S	V1-V9	SUP	192332	24	Water Surrounding European Sea Bass
Water_RAP_FAST_T12_V1-V9	Water	RAPID 16S	V1-V9	FAST	169365	11.3	Water Surrounding European Sea Bass
Water_RAP_HAC_T12_V1-V9	Water	RAPID 16S	V1-V9	HAC	176196	17.3	Water Surrounding European Sea Bass
Water_RAP_SUP_T12_V1-V9	Water	RAPID 16S	V1-V9	SUP	180543	23.7	Water Surrounding European Sea Bass
Water_RAP_FAST_T13_V1-V9	Water	RAPID 16S	V1-V9	FAST	171028	11.4	Water Surrounding European Sea Bass
Water_RAP_HAC_T13_V1-V9	Water	RAPID 16S	V1-V9	HAC	176695	17.5	Water Surrounding European Sea Bass
Water_RAP_SUP_T13_V1-V9	Water	RAPID 16S	V1-V9	SUP	179222	23.9	Water Surrounding European Sea Bass
Water_RAP_FAST_T14_V1-V9	Water	RAPID 16S	V1-V9	FAST	174568	11.5	Water Surrounding European Sea Bass
Water_RAP_HAC_T14_V1-V9	Water	RAPID 16S	V1-V9	HAC	185182	17.5	Water Surrounding European Sea Bass
Water_RAP_SUP_T14_V1-V9	Water	RAPID 16S	V1-V9	SUP	187668	23.9	Water Surrounding European Sea Bass
Water_RAP_FAST_T2_V1-V9	Water	RAPID 16S	V1-V9	FAST	187386	11.5	Water Surrounding European Sea Bass
Water_RAP_HAC_T2_V1-V9	Water	RAPID 16S	V1-V9	HAC	198363	17.5	Water Surrounding European Sea Bass
Water_RAP_SUP_T2_V1-V9	Water	RAPID 16S	V1-V9	SUP	202666	24	Water Surrounding European Sea Bass
Water_RAP_FAST_T3_V1-V9	Water	RAPID 16S	V1-V9	FAST	183449	11.5	Water Surrounding European Sea Bass
Water_RAP_HAC_T3_V1-V9	Water	RAPID 16S	V1-V9	HAC	190374	17.6	Water Surrounding European Sea Bass
Water_RAP_SUP_T3_V1-V9	Water	RAPID 16S	V1-V9	SUP	194120	23.9	Water Surrounding European Sea Bass
Water_RAP_FAST_T4_V1-V9	Water	RAPID 16S	V1-V9	FAST	185216	11.4	Water Surrounding European Sea Bass
Water_RAP_HAC_T4_V1-V9	Water	RAPID 16S	V1-V9	HAC	192886	17.5	Water Surrounding European Sea Bass
Water_RAP_SUP_T4_V1-V9	Water	RAPID 16S	V1-V9	SUP	195754	23.8	Water Surrounding European Sea Bass
Water_LIG_FAST_S1_V3-V4	Water	LIGATION	V3-V4	FAST	188900	11.3	Water Surrounding European Sea Bass
Water_LIG_HAC_S1_V3-V4	Water	LIGATION	V3-V4	HAC	191193	16.9	Water Surrounding European Sea Bass
Water_LIG_SUP_S1_V3-V4	Water	LIGATION	V3-V4	SUP	191535	22.8	Water Surrounding European Sea Bass
Water_LIG_FAST_S2_V3-V4	Water	LIGATION	V3-V4	FAST	184755	11.5	Water Surrounding European Sea Bass
Water_LIG_HAC_S2_V3-V4	Water	LIGATION	V3-V4	HAC	190462	17.1	Water Surrounding European Sea Bass
Water_LIG_SUP_S2_V3-V4	Water	LIGATION	V3-V4	SUP	191362	23	Water Surrounding European Sea Bass
Water_LIG_FAST_S3_V3-V4	Water	LIGATION	V3-V4	FAST	202800	11.5	Water Surrounding European Sea Bass
Water_LIG_HAC_S3_V3-V4	Water	LIGATION	V3-V4	HAC	206642	17	Water Surrounding European Sea Bass
Water_LIG_SUP_S3_V3-V4	Water	LIGATION	V3-V4	SUP	207195	23	Water Surrounding European Sea Bass
Water_LIG_FAST_S1_V1-V3	Water	LIGATION	V1-V3	FAST	165858	11.1	Water Surrounding European Sea Bass
Water_LIG_HAC_S1_V1-V3	Water	LIGATION	V1-V3	HAC	170953	16.6	Water Surrounding European Sea Bass
Water_LIG_SUP_S1_V1-V3	Water	LIGATION	V1-V3	SUP	171736	23	Water Surrounding European Sea Bass
Water_LIG_FAST_S2_V1-V3	Water	LIGATION	V1-V3	FAST	158578	11	Water Surrounding European Sea Bass
Water_LIG_HAC_S2_V1-V3	Water	LIGATION	V1-V3	HAC	162571	16.2	Water Surrounding European Sea Bass
Water_LIG_SUP_S2_V1-V3	Water	LIGATION	V1-V3	SUP	163348	22.7	Water Surrounding European Sea Bass
Water_LIG_FAST_S3_V1-V3	Water	LIGATION	V1-V3	FAST	103673	11.1	Water Surrounding European Sea Bass
Water_LIG_HAC_S3_V1-V3	Water	LIGATION	V1-V3	HAC	106031	16.4	Water Surrounding European Sea Bass
Water_LIG_SUP_S3_V1-V3	Water	LIGATION	V1-V3	SUP	106451	22.9	Water Surrounding European Sea Bass
Water_LIG_FAST_S1_V1-V9	Water	LIGATION	V1-V9	FAST	151170	11.1	Water Surrounding European Sea Bass
Water_LIG_HAC_S1_V1-V9	Water	LIGATION	V1-V9	HAC	153153	16.8	Water Surrounding European Sea Bass
Water_LIG_SUP_S1_V1-V9	Water	LIGATION	V1-V9	SUP	153599	22.9	Water Surrounding European Sea Bass
Water_LIG_FAST_S2_V1-V9	Water	LIGATION	V1-V9	FAST	131217	11.1	Water Surrounding European Sea Bass
Water_LIG_HAC_S2_V1-V9	Water	LIGATION	V1-V9	HAC	133833	16.7	Water Surrounding European Sea Bass
Water_LIG_SUP_S2_V1-V9	Water	LIGATION	V1-V9	SUP	134378	22.6	Water Surrounding European Sea Bass
Water_LIG_FAST_S3_V1-V9	Water	LIGATION	V1-V9	FAST	153614	11.2	Water Surrounding European Sea Bass
Water_LIG_HAC_S3_V1-V9	Water	LIGATION	V1-V9	HAC	158732	16.7	Water Surrounding European Sea Bass
Water_LIG_SUP_S3_V1-V9	Water	LIGATION	V1-V9	SUP	159087	22.6	Water Surrounding European Sea Bass
MS_LIG_FAST_S1_V1-V3	Skin	LIGATION	V1-V3	FAST	142134	10.7	European Sea Bass
MS_LIG_HAC_S1_V1-V3	Skin	LIGATION	V1-V3	HAC	144826	15.8	European Sea Bass
MS_LIG_SUP_S1_V1-V3	Skin	LIGATION	V1-V3	SUP	145512	22.4	European Sea Bass
MS_LIG_FAST_S2_V1-V3	Skin	LIGATION	V1-V3	FAST	185626	11	European Sea Bass
MS_LIG_HAC_S2_V1-V3	Skin	LIGATION	V1-V3	HAC	195743	16	European Sea Bass
MS_LIG_SUP_S2_V1-V3	Skin	LIGATION	V1-V3	SUP	199083	22.5	European Sea Bass
MS_LIG_FAST_S3_V1-V3	Skin	LIGATION	V1-V3	FAST	154112	10.9	European Sea Bass
MS_LIG_HAC_S3_V1-V3	Skin	LIGATION	V1-V3	HAC	159478	15.9	European Sea Bass
MS_LIG_SUP_S3_V1-V3	Skin	LIGATION	V1-V3	SUP	161515	22.2	European Sea Bass
MS_LIG_FAST_S4_V1-V3	Skin	LIGATION	V1-V3	FAST	157367	11	European Sea Bass
MS_LIG_HAC_S4_V1-V3	Skin	LIGATION	V1-V3	HAC	161114	16.1	European Sea Bass
MS_LIG_SUP_S4_V1-V3	Skin	LIGATION	V1-V3	SUP	162504	23	European Sea Bass
MS_LIG_FAST_S1_V1-V9	Skin	LIGATION	V1-V9	FAST	197981	11.1	European Sea Bass
MS_LIG_HAC_S1_V1-V9	Skin	LIGATION	V1-V9	HAC	202715	16.7	European Sea Bass
MS_LIG_SUP_S1_V1-V9	Skin	LIGATION	V1-V9	SUP	204423	23	European Sea Bass
MS_LIG_FAST_S2_V1-V9	Skin	LIGATION	V1-V9	FAST	178244	11.1	European Sea Bass
MS_LIG_HAC_S2_V1-V9	Skin	LIGATION	V1-V9	HAC	183169	16.7	European Sea Bass
MS_LIG_SUP_S2_V1-V9	Skin	LIGATION	V1-V9	SUP	184791	23	European Sea Bass
MS_LIG_FAST_S3_V1-V9	Skin	LIGATION	V1-V9	FAST	144929	11.1	European Sea Bass
MS_LIG_HAC_S3_V1-V9	Skin	LIGATION	V1-V9	HAC	148921	16.6	European Sea Bass
MS_LIG_SUP_S3_V1-V9	Skin	LIGATION	V1-V9	SUP	150452	22.9	European Sea Bass
MS_LIG_FAST_S4_V1-V9	Skin	LIGATION	V1-V9	FAST	216174	11.3	European Sea Bass
MS_LIG_HAC_S4_V1-V9	Skin	LIGATION	V1-V9	HAC	223950	16.8	European Sea Bass
MS_LIG_SUP_S4_V1-V9	Skin	LIGATION	V1-V9	SUP	226883	23	European Sea Bass
MAI_LIG_FAST_S1_V1-V3	Intestine	LIGATION	V1-V3	FAST	112484	10.7	European Sea Bass
MAI_LIG_HAC_S1_V1-V3	Intestine	LIGATION	V1-V3	HAC	115090	15.7	European Sea Bass
MAI_LIG_SUP_S1_V1-V3	Intestine	LIGATION	V1-V3	SUP	115836	21.9	European Sea Bass
MAI_LIG_FAST_S2_V1-V3	Intestine	LIGATION	V1-V3	FAST	137331	10.9	European Sea Bass
MAI_LIG_HAC_S2_V1-V3	Intestine	LIGATION	V1-V3	HAC	142582	15.8	European Sea Bass
MAI_LIG_SUP_S2_V1-V3	Intestine	LIGATION	V1-V3	SUP	144176	22	European Sea Bass
MAI_LIG_FAST_S3_V1-V3	Intestine	LIGATION	V1-V3	FAST	163061	10.9	European Sea Bass
MAI_LIG_HAC_S3_V1-V3	Intestine	LIGATION	V1-V3	HAC	167594	15.8	European Sea Bass
MAI_LIG_SUP_S3_V1-V3	Intestine	LIGATION	V1-V3	SUP	169301	22	European Sea Bass
MAI_LIG_FAST_S4_V1-V3	Intestine	LIGATION	V1-V3	FAST	118746	10.8	European Sea Bass
MAI_LIG_HAC_S4_V1-V3	Intestine	LIGATION	V1-V3	HAC	121405	16.1	European Sea Bass
MAI_LIG_SUP_S4_V1-V3	Intestine	LIGATION	V1-V3	SUP	122476	23	European Sea Bass
MAI_LIG_FAST_S1_V1-V9	Intestine	LIGATION	V1-V9	FAST	183236	11.2	European Sea Bass
MAI_LIG_HAC_S1_V1-V9	Intestine	LIGATION	V1-V9	HAC	190072	16.6	European Sea Bass
MAI_LIG_SUP_S1_V1-V9	Intestine	LIGATION	V1-V9	SUP	192690	22.7	European Sea Bass
MAI_LIG_FAST_S2_V1-V9	Intestine	LIGATION	V1-V9	FAST	172077	11.3	European Sea Bass
MAI_LIG_HAC_S2_V1-V9	Intestine	LIGATION	V1-V9	HAC	176219	16.9	European Sea Bass
MAI_LIG_SUP_S2_V1-V9	Intestine	LIGATION	V1-V9	SUP	177638	23.1	European Sea Bass
MAI_LIG_FAST_S3_V1-V9	Intestine	LIGATION	V1-V9	FAST	260273	11.2	European Sea Bass
MAI_LIG_HAC_S3_V1-V9	Intestine	LIGATION	V1-V9	HAC	268080	16.6	European Sea Bass
MAI_LIG_SUP_S3_V1-V9	Intestine	LIGATION	V1-V9	SUP	271301	22.4	European Sea Bass
MAI_LIG_FAST_S4_V1-V9	Intestine	LIGATION	V1-V9	FAST	247652	11.2	European Sea Bass
MAI_LIG_HAC_S4_V1-V9	Intestine	LIGATION	V1-V9	HAC	254611	16.6	European Sea Bass
MAI_LIG_SUP_S4_V1-V9	Intestine	LIGATION	V1-V9	SUP	257179	22.6	European Sea Bass
Faeces_LIG_FAST_S01	Faeces	LIGATION	V1-V9	FAST	76407	11.4	Gilthead Sea Bream
Faeces_LIG_HAC_S01	Faeces	LIGATION	V1-V9	HAC	76407	11.4	Gilthead Sea Bream
Faeces_LIG_SUP_S01	Faeces	LIGATION	V1-V9	SUP	80405	23.6	Gilthead Sea Bream
Faeces_LIG_FAST_S02	Faeces	LIGATION	V1-V9	FAST	42683	11.5	Gilthead Sea Bream
Faeces_LIG_HAC_S02	Faeces	LIGATION	V1-V9	HAC	42683	11.5	Gilthead Sea Bream
Faeces_LIG_SUP_S02	Faeces	LIGATION	V1-V9	SUP	43914	24.3	Gilthead Sea Bream
Faeces_LIG_FAST_S03	Faeces	LIGATION	V1-V9	FAST	49832	11.6	Gilthead Sea Bream
Faeces_LIG_HAC_S03	Faeces	LIGATION	V1-V9	HAC	49832	11.6	Gilthead Sea Bream
Faeces_LIG_SUP_S03	Faeces	LIGATION	V1-V9	SUP	52892	24.1	Gilthead Sea Bream
Faeces_LIG_FAST_S04	Faeces	LIGATION	V1-V9	FAST	45251	11.6	Gilthead Sea Bream
Faeces_LIG_HAC_S04	Faeces	LIGATION	V1-V9	HAC	45251	11.6	Gilthead Sea Bream
Faeces_LIG_SUP_S04	Faeces	LIGATION	V1-V9	SUP	46887	24.2	Gilthead Sea Bream
Faeces_LIG_FAST_S05	Faeces	LIGATION	V1-V9	FAST	84875	11.5	Gilthead Sea Bream
Faeces_LIG_HAC_S05	Faeces	LIGATION	V1-V9	HAC	84875	11.5	Gilthead Sea Bream
Faeces_LIG_SUP_S05	Faeces	LIGATION	V1-V9	SUP	89484	24	Gilthead Sea Bream
Faeces_LIG_FAST_S06	Faeces	LIGATION	V1-V9	FAST	76603	11.5	Gilthead Sea Bream
Faeces_LIG_HAC_S06	Faeces	LIGATION	V1-V9	HAC	76603	11.5	Gilthead Sea Bream
Faeces_LIG_SUP_S06	Faeces	LIGATION	V1-V9	SUP	79938	24.2	Gilthead Sea Bream
Faeces_LIG_FAST_S07	Faeces	LIGATION	V1-V9	FAST	69215	11.5	Gilthead Sea Bream
Faeces_LIG_HAC_S07	Faeces	LIGATION	V1-V9	HAC	69215	11.5	Gilthead Sea Bream
Faeces_LIG_SUP_S07	Faeces	LIGATION	V1-V9	SUP	72869	23.8	Gilthead Sea Bream
Faeces_LIG_FAST_S08	Faeces	LIGATION	V1-V9	FAST	53622	11.5	Gilthead Sea Bream
Faeces_LIG_HAC_S08	Faeces	LIGATION	V1-V9	HAC	53622	11.5	Gilthead Sea Bream
Faeces_LIG_SUP_S08	Faeces	LIGATION	V1-V9	SUP	55601	24.3	Gilthead Sea Bream
Faeces_LIG_FAST_S09	Faeces	LIGATION	V1-V9	FAST	54006	11.5	Gilthead Sea Bream
Faeces_LIG_HAC_S09	Faeces	LIGATION	V1-V9	HAC	54006	11.5	Gilthead Sea Bream
Faeces_LIG_SUP_S09	Faeces	LIGATION	V1-V9	SUP	55964	23.8	Gilthead Sea Bream
Faeces_LIG_FAST_S10	Faeces	LIGATION	V1-V9	FAST	78636	11.5	Gilthead Sea Bream
Faeces_LIG_HAC_S10	Faeces	LIGATION	V1-V9	HAC	78636	11.5	Gilthead Sea Bream
Faeces_LIG_SUP_S10	Faeces	LIGATION	V1-V9	SUP	83515	23.6	Gilthead Sea Bream
Faeces_LIG_FAST_S11	Faeces	LIGATION	V1-V9	FAST	65262	11.5	Gilthead Sea Bream
Faeces_LIG_HAC_S11	Faeces	LIGATION	V1-V9	HAC	65262	11.5	Gilthead Sea Bream
Faeces_LIG_SUP_S11	Faeces	LIGATION	V1-V9	SUP	70692	23.6	Gilthead Sea Bream
Faeces_LIG_FAST_S12	Faeces	LIGATION	V1-V9	FAST	44770	11.6	Gilthead Sea Bream
Faeces_LIG_HAC_S12	Faeces	LIGATION	V1-V9	HAC	44770	11.6	Gilthead Sea Bream
Faeces_LIG_SUP_S12	Faeces	LIGATION	V1-V9	SUP	45990	24.1	Gilthead Sea Bream
